# Supplementary material for: The relationship between self-control and internet gaming disorder and problematic social networking site use: the mediation effects of internet use motives
Source: Front Psychiatry. 2024 Sep 26;15:1369973. doi: 10.3389/fpsyt.2024.1369973 (PMC11464309; doi:10.3389/fpsyt.2024.1369973)
Supplement: Supplementary file 1 [file DataSheet1.xlsx]

## Sheet: study_data
country	age	Gender	time	IGD	PSNSU	Enhance	Social	Coping	Utility	Conform	control	esteem	K6
1	22	2	3	27	64	9	11	10	11	11	39	23	18
1	19	2	3	30	44	8	10	9	11	9	41	24	18
1	25	2	2	9	26	12	5	5	13	6	39	37	6
1	22	2	2	25	42	7	7	8	9	6	41	19	13
1	23	1	4	13	62	14	10	13	11	12	43	24	18
1	19	2	1	13	20	4	4	4	4	5	49	25	6
1	32	2	5	9	38	16	17	13	18	10	46	34	24
1	18	2	3	9	78	16	10	14	13	14	39	23	19
1	23	1	4	28	71	12	14	15	16	12	38	24	20
1	18	2	3	27	60	12	12	12	12	12	39	25	18
1	23	1	3	22	54	13	10	11	11	11	42	25	17
1	20	2	1	27	61	12	13	12	12	12	39	22	16
1	23	1	4	9	25	6	4	4	10	4	53	26	6
1	22	1	3	16	43	6	9	14	10	10	43	25	13
1	19	1	4	14	64	16	16	16	16	14	47	20	27
1	20	1	1	9	34	7	9	6	6	4	43	21	8
1	24	1	6	14	41	10	10	8	6	9	46	22	6
1	23	1	3	13	21	11	5	11	7	5	43	24	6
1	24	2	5	9	62	17	11	11	16	12	42	26	6
1	20	2	6	9	59	14	10	8	13	11	33	20	10
1	22	2	3	26	62	10	12	16	15	13	41	26	17
1	22	2	2	29	50	18	10	17	17	14	42	26	17
1	27	1	1	9	20	4	4	4	4	4	49	25	6
1	23	2	4	20	78	20	18	19	16	16	28	20	24
1	21	1	3	11	30	12	7	8	9	7	42	26	15
1	21	1	3	9	28	15	7	10	11	8	52	36	6
1	28	2	2	27	20	12	12	12	12	12	39	25	18
1	23	2	4	9	47	11	5	11	12	5	38	10	12
1	20	2	3	14	53	18	12	13	17	9	30	25	6
1	23	2	5	13	43	10	4	13	10	6	33	13	28
1	24	1	5	27	30	8	4	7	8	8	41	25	12
1	25	1	3	20	48	8	10	10	10	9	42	22	8
1	22	1	1	9	20	4	4	4	4	4	49	25	6
1	20	2	1	9	38	10	4	12	9	6	39	27	6
1	25	1	3	9	20	8	4	6	8	4	48	25	6
1	23	2	2	9	46	9	4	15	10	6	39	26	22
1	19	1	3	28	60	13	10	14	11	14	36	26	17
1	20	1	5	9	92	20	20	20	20	16	25	13	29
1	21	1	4	9	56	11	10	13	12	11	38	25	6
1	22	2	1	33	26	6	6	6	4	4	38	26	12
1	19	1	6	28	71	14	14	14	15	15	38	24	19
1	23	2	3	9	50	4	5	5	4	4	40	26	8
1	19	2	5	14	78	17	9	15	12	8	26	26	19
1	21	2	3	9	24	12	4	9	13	4	24	19	18
1	18	1	6	9	24	15	4	4	12	4	54	37	6
1	20	2	5	9	56	14	9	11	10	9	36	24	8
1	19	2	4	10	62	12	10	14	12	10	36	31	20
1	22	2	3	28	65	11	15	14	12	13	41	24	18
1	31	2	3	10	35	11	8	4	11	8	47	28	6
1	22	2	4	18	60	13	12	7	16	15	45	28	7
1	27	1	3	9	20	4	4	4	4	4	49	25	6
1	22	2	4	34	61	13	15	13	13	16	37	22	17
1	18	2	5	9	32	9	9	5	7	5	42	29	6
1	20	1	6	9	20	16	5	8	18	7	53	29	6
1	20	2	4	9	20	4	4	4	4	4	50	25	6
1	22	2	2	32	74	14	16	14	15	15	35	24	18
1	21	2	3	12	36	14	8	7	13	9	46	30	6
1	28	1	6	14	22	16	4	9	10	5	39	11	17
1	19	2	2	10	42	9	6	7	8	5	50	29	9
1	20	1	3	18	60	12	12	13	12	12	41	25	18
1	26	1	3	9	58	18	8	15	18	8	39	23	18
1	22	2	4	11	74	9	4	8	4	6	42	26	18
1	22	2	3	23	68	18	4	15	13	6	42	22	22
1	19	2	3	23	46	12	14	13	11	12	42	24	16
1	22	1	1	9	20	8	8	4	12	6	49	25	6
1	18	2	4	36	61	15	16	9	12	16	40	25	19
1	21	1	6	9	20	10	4	4	4	4	49	40	6
1	21	2	6	11	29	12	4	10	13	7	37	19	23
1	19	2	3	9	47	15	9	11	12	9	49	20	10
1	24	2	4	9	57	12	4	11	10	5	34	18	18
1	18	2	3	9	41	19	13	15	11	6	35	13	17
1	23	2	3	12	59	12	13	12	12	12	42	23	6
1	22	2	4	23	71	14	13	14	12	13	42	22	20
1	23	2	4	9	60	12	12	12	12	12	44	25	18
1	21	2	5	29	83	17	8	14	16	8	40	20	17
1	22	2	3	27	54	9	12	14	13	11	40	25	16
1	21	1	2	28	63	13	13	12	11	14	45	21	17
1	22	1	6	9	20	11	4	4	8	4	49	13	30
1	23	1	5	23	40	10	12	9	9	10	40	23	15
1	19	2	4	9	46	20	11	16	18	13	43	20	12
1	24	2	3	10	39	10	4	5	7	5	40	26	12
1	20	1	4	19	47	9	9	8	8	8	42	24	15
1	22	1	6	28	66	13	16	13	11	13	39	24	18
1	23	1	3	23	53	11	10	9	10	10	42	25	6
1	20	1	2	19	35	13	7	9	16	11	33	25	19
1	23	2	5	9	41	16	9	7	15	13	37	12	16
1	22	1	5	22	46	16	7	12	12	7	38	20	8
1	22	1	1	30	64	13	14	14	12	11	36	27	18
1	20	2	3	10	46	17	7	17	19	12	40	23	19
1	19	1	4	11	47	14	5	11	15	11	39	22	15
1	20	2	1	25	56	11	12	15	10	13	41	23	15
1	24	2	3	27	42	14	6	11	10	4	35	14	18
1	18	2	2	24	61	11	12	13	11	10	46	23	17
1	19	2	6	25	42	17	10	9	12	9	34	17	22
1	19	1	5	28	57	15	15	13	14	16	40	36	6
1	18	1	6	27	20	4	4	4	4	4	49	25	6
1	20	2	3	9	57	12	7	13	10	6	39	18	16
1	22	1	3	27	48	17	11	10	12	11	41	29	8
1	20	1	4	30	58	10	17	12	11	13	40	25	16
1	18	2	2	27	60	12	12	12	12	12	44	25	18
1	22	1	5	9	60	12	12	12	12	12	39	25	18
1	20	1	6	27	20	7	4	4	5	4	49	25	6
1	22	2	4	10	33	15	5	13	13	10	39	28	6
1	20	1	2	9	20	9	4	4	6	4	44	27	6
1	22	2	3	15	23	4	4	4	4	4	42	26	9
1	21	2	6	21	48	14	9	9	13	10	38	21	16
1	22	1	3	28	62	10	11	13	15	12	43	23	18
1	23	2	4	12	48	15	10	10	15	8	45	18	16
1	20	2	4	14	56	9	12	9	12	8	41	24	21
1	23	2	4	28	51	15	12	12	12	8	28	20	17
1	21	2	6	14	42	14	11	13	14	10	36	24	6
1	18	2	6	9	20	4	4	4	4	4	49	25	6
1	21	1	4	24	31	15	11	11	15	11	38	27	12
1	21	2	5	9	20	4	4	4	4	4	47	25	6
1	20	1	2	30	60	16	11	11	12	15	39	26	17
1	21	2	3	27	62	11	13	12	14	13	36	24	19
1	20	2	5	23	53	11	12	11	14	11	38	23	16
1	22	2	3	27	46	16	6	13	8	8	38	20	6
1	19	2	3	26	58	16	14	16	16	16	39	29	18
1	21	1	5	22	40	16	4	9	11	6	37	24	11
1	20	2	3	38	51	11	15	13	11	14	37	29	15
1	20	1	4	12	50	12	8	10	9	8	39	22	8
1	20	2	5	10	43	13	12	9	12	11	45	23	13
1	22	2	4	15	66	14	9	11	10	6	29	32	8
1	21	1	5	18	45	15	12	13	13	9	30	17	25
1	18	2	5	12	50	15	10	10	13	9	45	28	8
1	19	2	6	15	73	12	13	12	14	12	35	37	8
1	21	2	3	26	55	8	7	16	14	8	43	25	12
1	23	1	3	9	27	10	4	9	12	7	21	32	16
1	19	1	4	9	39	17	5	12	8	8	32	26	7
1	23	2	3	19	56	14	13	9	9	11	47	28	13
1	20	2	2	11	53	9	9	8	10	9	50	27	6
1	19	2	4	26	70	13	4	8	6	4	38	26	18
1	18	2	4	9	62	20	10	16	19	11	37	20	22
1	21	2	5	20	65	13	12	14	13	14	40	24	16
1	20	2	6	22	65	18	13	11	14	10	27	20	9
1	18	2	4	25	55	13	10	13	10	10	42	25	18
1	22	2	3	22	49	17	4	14	11	8	30	27	9
1	21	2	3	36	60	13	11	14	12	12	38	23	17
1	18	2	6	27	60	12	12	12	12	12	44	25	18
1	22	2	3	16	46	13	6	12	13	7	43	32	8
1	19	2	5	11	40	17	5	7	10	9	42	36	6
1	18	2	3	25	55	14	10	16	11	12	38	21	13
1	21	2	5	29	61	16	10	17	14	8	36	21	16
1	19	2	3	31	80	16	14	11	16	15	36	22	18
1	27	2	4	28	67	12	5	15	13	11	34	31	15
1	22	2	5	23	65	15	14	16	13	14	31	24	18
1	23	2	4	11	90	19	9	14	18	15	44	29	11
1	20	2	5	32	52	14	12	13	12	12	36	25	12
1	19	2	6	32	70	12	12	11	13	9	39	29	17
1	24	2	6	35	60	9	13	13	14	11	33	25	22
1	21	2	5	9	60	15	13	12	14	11	42	26	21
1	22	2	3	35	74	14	10	8	16	10	27	22	14
1	22	2	6	22	54	14	7	12	15	9	34	16	18
1	19	2	6	34	69	13	11	14	13	13	35	24	25
1	20	2	5	25	69	18	11	13	9	7	49	16	15
1	20	2	6	27	65	11	12	14	11	12	37	23	18
1	18	2	2	9	49	4	4	4	4	4	43	22	18
1	20	2	4	9	39	12	4	8	13	6	39	29	6
1	22	2	2	25	58	14	10	15	11	11	43	17	21
1	18	2	4	24	69	13	11	13	12	12	34	24	17
1	20	1	6	25	52	6	5	6	9	9	40	25	21
1	19	2	6	24	65	17	7	20	11	6	27	16	28
1	19	2	5	21	45	11	8	13	10	7	36	22	17
1	19	2	5	18	57	17	10	13	12	12	37	20	17
1	22	2	4	9	58	15	5	12	14	10	34	21	11
1	21	2	4	24	65	18	5	18	16	11	17	21	16
1	20	1	6	9	41	12	5	8	8	5	49	30	6
1	22	2	4	9	40	12	11	10	11	11	43	26	6
1	19	2	4	12	34	17	9	14	16	11	30	30	6
1	19	2	2	9	59	15	13	15	14	11	37	18	21
1	20	2	6	25	64	17	8	8	14	7	29	18	12
1	18	2	4	20	55	18	8	14	14	10	44	25	13
1	19	2	5	27	51	12	9	14	16	11	34	25	17
1	21	2	2	14	39	14	4	6	10	4	32	19	8
1	19	2	3	12	46	13	7	11	11	8	45	36	10
1	20	2	4	16	55	20	9	16	17	11	39	29	7
1	20	2	4	22	56	15	8	8	13	7	31	25	12
1	21	1	4	12	44	13	4	11	11	8	46	39	10
1	22	2	5	12	54	16	11	14	15	11	43	22	26
1	25	1	2	27	60	12	12	12	12	12	39	29	18
1	19	2	4	27	64	16	4	14	11	7	28	14	24
1	21	2	6	22	73	16	13	15	15	11	20	12	22
1	22	2	6	29	72	19	15	12	15	7	26	28	13
1	19	1	5	23	49	14	5	9	11	7	31	30	12
1	25	2	1	27	60	12	12	12	12	12	39	25	18
1	21	2	5	25	56	14	10	12	16	8	38	18	20
1	22	2	4	16	44	13	4	11	18	7	35	26	8
1	22	1	5	24	51	8	10	10	13	10	45	28	18
1	22	1	6	37	72	8	10	11	11	10	30	25	24
1	18	1	4	9	60	15	7	16	12	10	38	24	18
1	20	2	5	9	26	5	4	4	4	5	49	28	6
1	21	2	6	28	75	18	16	11	17	12	26	21	23
1	20	2	3	9	49	14	8	13	12	10	41	23	9
1	19	2	1	27	60	12	12	12	12	12	41	26	19
1	22	2	4	16	77	20	18	16	15	14	34	32	12
1	20	2	3	17	55	17	9	9	13	13	40	25	16
1	20	2	5	9	47	14	9	11	12	11	35	19	8
1	22	2	6	9	58	19	7	17	10	9	59	27	9
1	21	1	3	27	56	12	12	12	11	12	40	23	17
1	23	1	5	29	48	20	16	17	16	17	39	31	6
1	21	2	3	33	70	17	9	13	13	8	18	11	26
1	21	1	4	33	71	16	16	11	14	12	25	19	24
1	22	2	4	24	26	11	5	9	5	6	33	21	8
1	20	2	3	16	49	12	5	12	11	10	40	28	7
1	21	2	6	9	57	15	7	17	8	6	27	15	14
1	22	1	4	18	60	14	10	11	12	13	39	24	15
1	21	2	5	9	60	16	16	16	16	16	40	26	18
1	21	1	3	10	20	4	4	4	4	4	49	25	6
1	18	2	5	13	43	12	7	14	13	11	47	34	10
1	21	2	6	9	57	14	9	10	12	8	37	24	12
1	23	2	5	32	67	11	16	12	13	19	40	24	15
1	20	1	4	33	56	12	11	14	10	7	47	27	17
1	18	2	3	26	45	12	8	12	11	9	41	23	6
1	20	2	2	9	23	11	6	6	13	9	50	32	6
1	24	2	5	10	54	11	10	12	13	10	47	22	12
1	20	2	6	23	56	14	9	12	11	11	42	33	11
1	20	1	4	31	55	10	9	11	10	10	40	27	21
1	21	2	6	23	51	16	8	15	16	9	39	37	7
1	19	1	4	32	61	14	6	11	10	8	33	22	17
1	19	2	3	9	39	14	10	9	11	6	37	22	8
1	18	2	4	9	38	19	5	9	12	8	52	31	6
1	18	2	5	34	56	17	4	11	14	5	31	21	19
1	19	2	4	9	45	16	5	15	13	8	35	24	6
1	22	1	6	9	20	20	20	20	20	20	39	25	6
1	21	2	5	27	64	16	8	18	12	11	26	14	27
1	19	1	6	22	61	12	4	12	10	9	31	13	23
1	23	1	3	27	57	11	6	12	12	10	40	22	6
1	27	2	6	9	28	13	4	5	16	9	64	40	17
1	19	2	4	15	58	15	4	7	7	7	26	26	6
1	22	2	4	9	47	15	9	12	15	10	44	29	7
1	19	2	3	9	20	4	4	4	4	4	49	25	6
1	25	2	6	15	56	15	11	14	9	9	46	10	24
1	21	2	5	10	33	11	10	5	8	6	43	21	8
1	22	1	3	16	32	16	11	13	14	13	24	20	7
1	22	2	6	18	55	8	5	8	10	8	41	29	8
1	27	1	6	11	52	15	8	13	15	9	38	22	8
1	22	2	1	9	31	4	4	5	6	6	47	26	10
1	22	1	6	27	78	16	16	14	16	14	41	26	14
1	23	1	3	30	68	13	14	15	14	14	39	24	20
1	20	2	4	9	47	12	5	9	16	7	41	34	7
1	22	2	5	9	22	6	4	4	4	4	48	26	11
1	32	2	2	9	20	4	4	4	10	4	53	30	6
1	18	2	4	9	43	19	8	16	12	7	50	25	8
1	18	2	4	18	68	14	6	11	9	7	45	23	18
1	18	2	6	32	72	15	8	10	12	13	22	13	14
1	21	2	4	9	62	12	8	12	12	12	40	26	21
1	18	2	4	18	82	20	15	20	17	15	29	19	20
1	18	2	3	18	62	11	9	11	10	8	39	22	12
1	22	2	6	27	49	9	9	8	6	8	39	25	16
1	19	2	4	9	49	15	11	14	15	9	49	26	8
1	20	2	4	27	20	4	4	4	4	4	38	29	12
1	18	2	2	9	69	16	15	13	16	12	30	24	19
1	18	2	3	9	52	13	4	7	8	7	28	16	20
1	25	2	6	24	59	13	12	12	12	11	31	25	6
1	22	2	4	29	69	14	14	13	10	17	35	26	22
1	20	2	1	31	61	15	15	18	15	18	38	22	18
1	21	2	6	9	53	16	7	8	13	14	39	29	14
1	22	2	4	23	64	15	13	11	16	13	38	20	13
1	19	2	4	31	69	13	13	15	15	14	36	23	19
1	18	1	4	18	29	13	4	10	11	7	35	23	6
1	18	2	2	21	54	13	5	8	13	9	41	31	8
1	25	1	5	26	41	12	5	4	8	4	42	24	11
1	18	2	4	9	30	17	9	13	9	10	29	17	8
1	22	1	3	9	55	18	10	6	16	15	42	24	8
1	18	2	4	20	75	18	10	12	15	13	31	34	9
1	22	1	4	22	67	11	12	12	12	12	38	25	19
1	24	1	3	30	74	14	14	11	11	14	38	24	17
1	25	1	1	17	50	13	8	12	12	11	47	32	7
1	21	2	4	9	47	10	4	4	9	7	35	25	7
1	18	2	6	9	54	17	15	12	15	9	40	29	8
1	21	2	4	12	47	13	10	8	10	9	38	24	9
1	21	1	4	9	22	10	4	8	6	4	50	31	6
1	24	2	1	9	31	8	4	6	12	7	49	30	6
1	23	1	1	31	67	9	14	17	14	16	36	24	18
1	19	1	1	32	65	15	17	15	16	13	38	23	22
1	21	2	5	9	44	12	6	8	14	9	46	34	7
1	22	2	4	17	49	10	14	14	15	15	41	28	11
1	19	2	1	9	31	8	5	5	15	5	39	13	18
1	22	2	3	22	52	14	11	12	13	11	43	25	14
1	19	2	3	9	45	14	5	10	12	7	39	27	7
1	18	2	4	13	54	13	15	12	14	9	33	28	8
1	21	2	5	20	72	17	12	15	12	5	37	19	22
1	19	2	4	32	57	14	12	13	12	12	41	25	18
1	22	2	3	9	67	16	7	18	16	8	36	36	7
1	18	1	5	27	57	12	13	12	12	13	41	26	19
1	18	2	4	29	62	15	10	14	12	10	22	16	21
1	21	2	1	36	48	13	14	12	16	11	38	27	16
1	18	2	4	10	20	4	4	4	4	4	45	27	6
1	21	2	5	22	58	13	7	10	12	7	34	36	6
1	21	2	3	9	42	17	6	12	13	7	33	28	8
1	23	2	6	26	56	18	8	15	10	8	22	16	22
1	20	1	5	27	48	12	12	12	11	12	42	26	16
1	21	2	6	9	20	4	4	4	4	4	49	25	6
1	19	2	4	18	57	12	8	8	11	9	40	24	7
1	22	2	5	16	62	16	12	16	12	11	22	15	20
1	24	2	2	18	44	7	7	7	8	9	38	25	14
1	19	1	6	9	40	19	4	15	8	8	24	14	18
1	20	2	3	17	69	19	11	18	14	13	28	23	14
1	19	2	6	17	66	15	9	13	11	5	45	29	6
2	19	1	3	27	46	10	10	12	11	8	41	26	16
2	18	2	4	27	22	11	12	12	12	12	39	25	18
2	19	2	3	27	20	6	6	4	6	4	38	21	20
2	18	1	4	27	62	12	12	12	12	12	39	25	18
2	36	2	5	24	20	14	10	13	14	11	44	35	17
2	18	1	3	19	21	10	12	11	7	7	45	21	20
2	19	2	1	19	30	10	11	9	10	6	40	29	9
2	16	1	3	18	40	14	10	11	10	9	25	18	28
2	19	2	4	18	22	9	9	13	12	7	45	30	14
2	18	1	3	26	23	9	11	9	11	9	40	25	12
2	17	1	4	29	59	13	11	13	11	8	37	25	18
2	18	1	2	24	40	8	8	8	8	8	44	25	12
2	19	3	6	26	57	16	7	13	12	9	23	18	16
2	19	2	4	28	49	15	12	14	13	9	43	36	19
2	18	2	5	19	42	16	16	17	12	9	48	30	17
2	18	2	5	13	20	9	6	10	6	6	45	35	6
2	18	1	4	13	38	10	4	7	9	6	45	25	16
2	17	2	6	25	61	19	12	20	16	8	21	11	26
2	18	2	5	23	59	15	17	9	11	10	31	13	29
2	19	2	2	26	60	12	14	13	12	12	39	25	18
2	19	1	2	10	40	8	8	8	8	8	49	27	6
2	19	2	6	14	54	14	14	16	12	9	38	32	15
2	17	1	6	35	63	7	14	20	6	9	30	12	18
2	20	1	2	18	42	9	10	11	8	7	39	16	20
2	17	1	2	21	29	11	9	12	11	8	46	29	11
2	18	2	4	14	38	12	9	13	10	6	57	28	17
2	18	1	6	25	22	15	10	12	8	6	49	25	6
2	17	2	4	11	33	10	8	8	10	7	44	28	10
2	17	1	4	21	40	7	8	9	8	8	44	25	12
2	18	2	4	16	60	11	12	12	11	9	41	28	17
2	17	1	4	24	40	8	8	8	8	8	46	25	10
2	19	1	2	25	39	8	10	11	8	9	39	27	18
2	18	2	4	21	39	12	8	9	10	6	45	31	8
2	17	1	3	13	31	5	7	8	7	5	39	24	18
2	19	1	5	26	58	14	16	10	12	9	44	31	12
2	18	1	2	9	41	10	5	9	6	4	42	29	17
2	20	2	4	24	53	11	11	10	13	9	36	16	20
2	18	1	4	18	27	9	9	12	14	10	37	24	18
2	18	2	5	23	53	9	12	12	11	8	45	30	15
2	18	2	5	18	44	13	8	12	13	6	44	22	17
2	20	2	3	27	60	12	12	12	12	12	39	25	18
2	18	2	5	23	58	11	12	12	12	7	41	24	16
2	17	1	4	21	71	15	14	15	12	14	43	34	18
2	23	2	3	25	57	11	8	11	9	9	37	20	18
2	18	2	4	18	21	6	4	5	8	4	48	30	9
2	17	2	3	16	40	8	8	8	8	8	44	25	12
2	20	2	3	14	53	7	10	10	9	7	34	23	23
2	17	1	4	17	34	12	12	12	6	7	39	27	16
2	18	1	6	19	56	18	16	20	20	8	27	20	23
2	19	2	4	18	34	13	13	12	12	11	47	31	15
2	19	1	3	16	48	8	4	6	8	11	36	30	14
2	18	1	6	21	20	11	8	10	9	11	44	25	15
2	21	1	5	15	30	11	10	12	13	10	35	20	18
2	20	1	5	15	31	14	7	8	11	10	45	31	16
2	21	1	3	22	52	13	5	12	10	9	35	19	19
2	20	2	3	18	60	8	8	8	8	8	44	27	12
2	19	1	3	22	39	12	13	13	11	9	40	32	17
2	20	2	3	18	46	15	9	12	11	7	50	38	11
2	20	2	4	18	54	14	6	12	10	10	38	27	14
2	18	1	4	15	49	20	14	9	14	7	35	36	14
2	21	1	4	29	39	12	11	9	11	8	34	28	18
2	18	1	5	14	23	10	8	10	11	8	50	25	6
2	20	2	4	23	51	12	11	11	9	9	34	25	17
2	16	2	3	23	54	10	13	12	8	7	43	26	13
2	21	2	4	20	58	13	11	14	11	8	43	24	20
2	20	2	2	13	30	8	11	5	9	4	45	31	18
2	18	2	5	26	58	11	12	10	11	8	39	34	14
2	20	2	3	12	42	9	9	9	11	8	46	26	17
2	19	2	4	17	51	13	11	13	11	7	35	31	15
2	19	1	2	26	56	12	12	12	12	12	41	24	17
2	18	1	3	9	29	11	7	6	12	8	56	22	15
2	20	1	4	19	58	12	10	12	12	10	38	28	15
2	21	1	3	21	24	13	9	12	11	8	41	23	14
2	18	1	4	22	52	14	14	17	14	12	37	19	16
2	18	1	4	27	40	13	12	10	12	11	44	25	12
2	20	2	2	27	60	12	12	12	12	12	39	25	18
2	19	2	3	19	41	12	11	12	11	10	47	29	12
2	19	2	5	27	40	9	8	5	8	7	44	25	12
2	20	2	4	11	36	13	8	4	11	5	43	35	17
2	19	2	2	15	36	10	6	11	9	7	49	32	15
2	18	2	5	26	52	15	12	15	12	8	47	24	18
2	18	2	4	10	37	9	7	11	12	9	57	36	10
2	19	1	4	18	31	10	4	5	9	5	48	33	13
2	18	1	3	27	25	10	10	14	13	10	44	24	13
2	18	2	4	14	27	11	12	14	10	6	54	28	8
2	21	1	6	45	20	20	20	20	20	20	29	21	28
2	18	1	6	30	62	12	12	10	10	12	39	25	18
2	28	1	4	27	22	12	12	12	12	12	47	25	6
2	17	2	5	9	48	8	8	8	8	8	40	30	18
2	19	2	5	15	25	15	5	7	9	5	57	39	7
2	18	1	3	19	37	14	16	12	10	7	37	18	20
2	19	1	4	18	45	15	11	14	13	12	36	32	14
2	18	2	3	18	58	13	10	12	11	9	35	23	18
2	19	2	6	13	20	8	4	6	4	4	49	25	6
2	18	1	3	22	57	13	13	11	10	10	37	24	17
2	18	2	3	16	46	14	8	12	11	6	41	32	16
2	20	1	4	25	65	10	10	11	9	11	36	28	15
2	19	1	3	13	29	12	4	6	8	7	56	39	9
2	20	2	4	15	59	16	10	15	15	13	34	24	20
2	18	1	3	21	50	14	9	6	11	13	40	22	13
2	18	2	5	11	39	10	6	12	11	7	46	37	6
2	19	2	2	16	46	9	12	8	7	5	44	31	13
2	19	2	4	20	46	11	8	8	10	6	42	28	14
2	18	2	4	26	83	11	12	7	16	13	28	20	21
2	19	1	3	14	40	10	4	6	11	7	41	28	14
2	18	2	3	27	40	8	10	12	8	8	44	25	12
2	18	2	4	20	26	9	8	10	8	6	41	28	7
2	18	2	3	9	39	14	6	14	12	8	36	25	16
2	17	2	4	13	38	12	9	12	11	7	57	40	9
2	18	2	4	10	36	13	10	8	11	6	51	37	12
2	19	2	3	10	53	15	12	13	13	11	45	39	13
2	18	2	3	19	47	12	11	12	9	6	37	16	19
2	19	2	2	22	59	14	10	15	13	9	43	26	15
2	18	2	4	16	48	14	9	9	10	10	39	23	18
2	19	2	5	26	67	14	18	13	11	11	27	18	18
2	18	1	3	12	30	8	5	5	6	4	55	39	6
2	18	2	2	23	58	10	8	8	9	8	40	28	14
2	18	2	4	9	42	12	9	12	11	8	50	38	10
2	18	2	5	18	60	13	11	13	12	10	39	30	16
2	21	2	5	26	56	12	10	12	12	10	39	31	16
2	18	1	2	11	35	11	5	9	9	7	46	39	8
2	21	1	3	30	59	14	13	13	11	11	34	27	18
2	19	1	2	18	37	13	9	13	9	7	40	33	6
2	18	1	2	21	41	11	9	11	10	8	42	28	13
2	18	2	3	26	60	12	15	15	15	11	39	24	18
2	20	1	4	16	29	8	7	6	8	8	44	35	12
2	18	2	2	17	38	14	7	11	11	7	47	37	14
2	20	2	2	26	46	14	8	11	12	9	52	38	8
2	18	2	6	27	40	10	8	8	8	8	46	27	16
2	20	2	4	25	40	11	11	11	9	10	44	25	12
2	18	2	4	11	33	15	8	13	14	6	49	36	20
2	19	2	3	14	34	9	11	12	11	7	50	32	15
2	18	2	6	11	54	16	11	14	12	10	47	31	16
2	18	2	4	21	46	11	7	12	9	10	39	28	15
2	18	2	3	18	53	11	11	7	12	6	42	27	17
2	18	2	3	19	60	11	8	8	11	8	39	25	18
2	19	1	2	30	60	13	17	14	12	12	39	25	18
2	20	1	3	19	49	13	9	6	12	9	40	27	16
2	18	2	4	14	40	11	8	8	11	9	48	31	16
2	20	1	3	18	44	11	11	12	14	10	38	31	18
2	19	1	4	19	20	14	4	6	12	4	44	35	6
2	18	2	5	12	42	11	9	8	11	8	41	25	15
2	21	2	3	9	24	10	10	9	10	10	39	26	18
2	20	2	2	19	36	12	9	12	11	7	52	38	8
2	18	1	4	26	57	14	10	12	11	13	35	25	17
2	18	2	3	18	20	9	11	8	8	7	39	33	6
2	18	2	5	24	55	15	11	18	12	12	30	26	18
2	18	2	2	11	54	8	4	9	9	6	44	33	18
2	18	2	4	19	65	18	10	13	9	6	38	31	14
2	19	1	4	27	36	14	10	13	11	9	37	27	12
2	20	1	3	21	47	15	5	13	8	8	37	26	18
2	18	2	3	16	48	14	8	12	10	8	44	32	11
2	19	2	2	14	57	14	8	11	12	6	39	26	17
2	19	2	4	26	47	13	14	13	9	9	35	32	13
2	19	1	4	16	55	14	10	10	10	9	42	26	19
2	19	1	6	24	58	13	12	12	8	9	43	23	8
2	19	2	4	14	45	12	11	16	17	10	40	31	19
2	20	2	1	9	20	4	4	4	4	4	49	27	6
2	19	1	4	21	60	12	11	10	12	12	39	25	18
2	20	1	5	35	60	8	8	12	12	12	42	23	22
2	19	2	2	20	23	10	6	11	8	10	39	31	18
2	19	1	4	9	34	9	8	9	10	8	44	30	12
2	20	2	5	36	60	11	12	12	14	12	39	25	18
2	19	2	5	20	39	9	11	7	11	7	44	25	14
2	18	2	2	18	20	11	9	8	11	8	41	27	9
2	18	1	3	27	40	12	12	12	12	9	41	25	18
2	19	1	4	21	20	13	9	11	10	9	40	26	13
2	20	1	2	9	20	6	4	4	4	4	53	37	6
2	18	1	2	25	58	12	12	12	11	12	39	23	18
2	17	2	3	22	50	12	14	11	11	9	32	24	16
2	19	2	4	26	50	11	12	11	12	12	39	23	16
2	18	2	4	19	25	12	12	12	11	9	44	30	11
2	21	1	6	29	50	14	12	15	13	8	41	39	6
2	22	1	3	21	57	15	13	13	13	6	39	29	13
2	18	2	4	24	60	12	12	12	12	12	39	25	18
2	18	1	4	9	20	8	8	8	8	8	57	37	6
2	19	1	1	24	23	10	9	12	10	10	47	30	12
2	19	2	4	27	38	12	12	12	12	11	39	27	18
2	19	1	4	20	42	13	11	12	12	8	39	25	10
2	19	1	3	9	20	4	4	4	4	4	41	25	6
2	18	2	5	20	41	11	9	9	8	9	42	28	6
2	18	1	1	18	20	7	4	6	7	6	52	40	6
2	20	1	4	12	25	10	9	12	12	8	49	32	8
2	20	1	2	20	20	14	8	14	13	5	44	25	15
2	20	1	4	18	27	12	10	11	9	8	41	31	18
2	20	1	2	27	38	6	6	8	7	8	44	25	12
2	18	2	2	27	59	11	9	13	14	10	51	15	20
2	20	1	2	27	20	10	4	4	6	6	42	27	22
2	20	2	4	20	44	12	4	9	10	10	41	30	17
2	19	2	3	22	26	12	5	6	8	8	42	29	10
2	19	2	3	17	35	13	7	9	8	6	46	30	9
2	17	2	4	27	60	12	12	12	12	12	39	25	18
2	20	2	4	17	37	11	12	11	13	8	42	24	18
2	18	2	3	27	60	12	12	12	12	12	39	25	18
2	20	2	2	24	53	14	10	12	12	8	41	23	17
2	20	1	6	27	40	14	13	13	11	13	47	25	17
2	19	2	4	19	50	10	11	8	12	9	37	29	18
2	19	2	3	14	22	16	13	16	11	8	40	29	8
2	19	2	5	15	47	9	4	9	8	5	44	30	18
2	21	2	4	12	33	10	7	8	11	6	50	29	12
2	19	2	4	21	65	13	14	15	14	11	43	35	16
2	19	2	2	19	38	9	8	10	10	9	46	25	12
2	20	1	1	9	50	12	16	8	13	13	41	25	12
2	19	1	6	35	40	6	7	5	8	10	37	25	19
2	19	2	4	22	51	8	9	8	6	10	40	29	14
2	19	2	5	9	60	12	12	10	14	10	39	29	20
2	19	1	3	13	33	12	12	12	16	12	44	37	6
2	20	2	5	16	51	13	18	11	10	6	42	30	15
2	18	1	4	22	32	13	11	12	7	10	49	25	6
2	20	1	2	26	60	12	12	13	12	12	39	23	18
2	22	1	3	12	25	14	12	9	10	10	48	23	6
2	20	2	4	28	49	13	11	12	11	10	38	26	15
2	19	2	2	17	42	11	10	11	12	9	48	29	14
2	19	1	2	11	24	10	5	9	10	6	58	23	14
2	18	2	3	12	48	13	13	11	11	8	44	25	12
2	20	2	3	14	35	11	11	10	9	6	45	33	9
2	20	2	2	18	55	12	10	12	12	8	37	31	18
2	19	2	2	26	60	12	12	12	14	12	39	25	18
2	18	2	3	9	54	13	14	16	11	11	39	25	18
2	20	2	3	14	42	16	7	11	15	6	44	33	17
2	18	2	3	14	20	12	9	9	12	7	49	25	6
2	19	2	4	23	50	12	10	10	14	7	48	27	17
2	20	1	3	22	42	14	9	14	12	8	43	28	12
2	20	2	4	21	40	12	6	7	10	8	45	33	14
2	21	1	4	16	55	14	15	10	11	6	35	12	14
2	20	2	3	14	32	11	9	12	12	11	51	23	17
2	19	2	6	17	63	16	13	15	16	10	39	37	16
2	19	3	3	18	20	12	10	12	10	6	51	40	13
2	19	2	3	15	20	10	8	8	8	7	49	38	6
2	18	1	3	25	40	13	16	17	16	16	44	27	12
2	19	2	3	14	41	11	10	6	13	5	41	25	18
2	20	2	4	19	42	10	8	8	10	8	45	27	12
2	20	2	3	22	43	11	11	9	10	9	39	28	17
2	18	2	4	20	48	12	10	10	12	8	46	34	16
2	17	2	4	20	52	13	9	10	11	7	38	29	18
2	19	2	4	27	40	12	12	15	10	8	39	25	18
2	18	2	4	16	37	14	8	8	10	7	46	32	13
2	20	2	2	14	27	9	7	10	10	6	47	33	8
2	19	2	2	21	50	12	11	11	11	12	42	24	17
2	18	1	3	11	25	13	6	6	9	7	44	31	16
2	19	1	3	19	20	11	9	12	12	7	52	38	6
2	18	2	4	16	51	13	14	14	14	10	44	28	12
2	19	2	6	21	58	14	12	12	11	9	41	26	17
2	19	1	4	27	60	12	12	12	12	12	39	25	18
2	20	2	3	19	41	12	12	11	10	10	46	30	13
2	18	2	5	27	40	8	8	8	8	8	44	25	12
2	19	2	3	16	39	10	9	12	9	8	47	30	12
2	19	1	2	15	54	18	11	13	16	10	38	25	19
2	19	2	2	27	60	12	12	12	12	12	39	25	20
2	21	2	4	10	34	14	13	12	11	6	47	27	8
2	18	2	4	23	23	7	4	4	6	4	45	26	9
2	20	2	6	9	42	10	6	10	6	4	44	31	17
2	18	2	4	35	74	16	15	16	16	16	39	26	18
2	18	2	4	27	60	13	12	12	12	12	39	25	18
2	20	1	2	18	37	8	10	9	10	7	60	32	7
2	20	1	3	23	56	12	11	12	10	9	33	22	18
2	18	2	3	18	20	6	4	4	4	4	49	25	6
2	19	1	5	16	94	16	16	16	16	16	43	34	15
2	18	2	5	19	20	8	10	10	6	6	39	24	18
2	18	1	1	27	20	15	14	17	14	14	38	25	19
2	19	2	4	27	60	12	12	12	10	12	39	27	18
2	20	2	4	21	48	17	12	14	12	9	41	27	10
2	18	2	4	24	41	12	8	13	11	9	45	26	15
2	19	2	4	18	60	12	12	12	12	11	39	31	18
2	19	1	2	27	60	10	11	9	11	11	39	25	18
2	18	2	5	9	42	15	11	12	11	11	40	31	8
2	18	1	3	29	43	10	8	8	8	8	39	24	18
2	18	2	4	23	48	13	12	16	10	11	42	25	18
2	19	2	3	11	20	11	14	10	10	6	43	26	8
2	20	2	3	12	20	7	5	5	4	4	48	29	6
2	18	2	3	16	49	12	11	9	12	8	47	29	6
2	19	2	5	27	20	13	11	13	12	12	44	23	13
2	18	2	5	27	38	16	12	11	13	7	45	32	8
2	19	2	4	10	20	7	4	4	9	4	51	38	14
2	19	1	4	16	30	14	8	9	11	6	43	25	16
2	20	1	1	36	60	12	12	12	12	12	39	25	18
2	20	1	4	35	60	12	12	12	12	12	39	25	18
2	19	1	3	27	52	12	12	12	12	12	39	25	19
2	18	2	3	20	43	11	12	14	13	8	47	28	16
2	22	2	5	17	39	10	9	11	9	8	46	29	13
2	18	1	2	11	23	10	6	8	9	6	49	31	10
2	21	1	2	16	58	13	10	10	13	7	33	34	11
2	20	2	3	14	28	8	6	8	6	6	50	22	10
2	18	2	3	12	43	11	12	12	10	10	45	29	12
2	19	2	3	19	41	14	12	12	12	6	35	38	10
2	20	2	2	9	43	10	10	11	7	10	41	27	19
2	19	2	3	27	60	12	12	13	12	12	39	25	18
2	18	2	3	19	49	12	13	12	11	8	39	23	14
2	20	2	4	16	54	12	10	9	10	8	39	25	18
2	18	2	2	18	31	12	10	11	12	11	43	28	15
2	22	2	4	21	45	11	17	13	10	7	39	21	18
2	20	2	1	27	20	12	12	12	13	12	49	25	6
2	18	2	5	27	60	13	12	12	12	12	39	25	18
2	19	2	4	14	22	12	10	10	9	11	43	28	22
2	18	2	3	18	68	16	13	6	15	7	38	11	17
2	18	1	4	13	41	13	6	9	10	8	50	33	7
2	19	2	4	23	61	13	12	12	13	12	39	25	18
2	19	2	5	9	57	16	12	13	12	8	39	26	15
2	18	2	3	19	32	16	11	11	12	9	35	20	19
2	18	2	2	23	20	7	8	10	8	6	49	25	6
2	18	2	5	18	57	11	8	10	9	8	39	25	16
2	18	1	4	19	38	11	13	11	13	6	35	23	16
2	21	2	4	10	42	8	9	9	12	6	47	31	12
2	19	1	3	14	20	4	4	4	4	4	49	25	6
2	19	2	3	13	42	11	12	10	10	6	43	26	10
2	20	2	4	17	32	12	7	11	9	5	40	26	18
2	19	2	3	15	41	12	9	10	10	8	47	31	12
2	20	2	3	27	38	12	12	12	12	12	39	25	18
2	19	1	2	24	60	12	12	12	12	12	39	25	18
2	19	1	3	27	60	12	12	12	12	12	39	25	18
2	19	2	5	12	22	12	5	4	10	4	47	25	6
2	19	2	3	14	20	9	10	8	9	8	42	26	17
2	19	2	3	12	33	8	4	11	13	4	40	40	16
2	19	2	4	18	20	12	12	10	12	8	39	30	18
2	19	2	2	16	43	12	8	9	11	7	43	27	13
2	19	2	2	26	40	7	8	8	8	8	52	33	18
2	20	2	5	15	35	12	8	12	9	11	44	31	12
2	20	2	3	16	62	13	11	12	10	8	40	30	13
2	18	1	3	12	36	13	10	11	15	9	53	32	10
2	18	2	3	28	60	12	12	12	12	11	39	25	18
2	19	2	4	22	47	14	11	11	14	10	44	27	19
2	18	1	5	9	45	13	8	8	10	8	38	21	17
2	18	1	3	20	46	13	10	14	11	9	39	24	17
2	19	1	2	10	20	9	7	8	10	6	51	26	6
2	19	2	5	18	68	16	18	10	14	14	36	22	26
2	18	1	2	27	60	12	12	12	12	12	39	25	18
2	20	1	3	17	20	8	5	6	10	4	49	25	6
2	19	2	3	27	38	12	12	12	12	12	49	25	6
2	21	1	6	30	50	11	12	12	13	11	39	24	17
2	19	2	6	25	58	10	10	11	10	10	39	23	18
2	20	2	3	27	20	12	12	12	12	12	49	23	6
2	20	1	4	15	35	11	7	14	11	8	49	38	10
2	19	2	3	15	37	11	10	8	7	6	39	29	10
2	19	2	6	20	73	18	14	17	12	8	27	15	17
2	20	1	3	20	43	11	6	11	10	7	43	26	16
2	18	2	4	20	50	13	16	12	12	12	39	27	18
2	18	2	4	17	23	7	6	8	5	6	48	23	7
2	19	1	4	14	37	12	12	11	10	5	47	30	13
2	19	2	4	22	61	12	8	10	11	9	39	25	18
2	20	2	3	21	54	13	9	12	11	9	40	27	21
2	19	2	3	17	53	15	13	16	10	8	40	33	13
2	21	2	3	18	56	14	14	14	11	12	36	25	18
2	20	1	3	27	47	8	10	9	12	14	42	25	12
2	18	1	4	15	22	10	9	8	8	12	48	27	9
2	20	2	6	21	40	16	6	12	10	7	42	26	10
2	19	2	2	23	22	8	6	8	9	6	40	34	14
2	20	2	3	9	29	8	8	8	10	5	47	31	8
2	19	2	2	9	39	13	10	16	12	6	50	34	9
2	18	1	4	12	60	12	12	12	12	12	49	25	6
2	19	2	5	22	39	11	11	12	10	10	42	25	12
2	19	2	3	13	53	9	10	10	9	5	47	32	14
2	21	2	3	17	57	12	6	11	10	5	34	16	19
2	20	2	2	16	41	17	13	15	10	7	45	33	16
2	18	1	3	17	42	10	11	11	10	9	51	34	12
2	20	1	3	20	22	10	8	9	10	9	46	29	16
2	19	2	5	28	52	15	16	13	11	11	41	24	18
2	20	1	3	19	31	12	9	15	11	9	41	24	20
2	20	2	6	15	57	12	12	10	11	8	37	29	17
2	20	2	4	19	49	11	8	9	13	7	48	33	7
2	20	2	3	27	62	14	11	12	12	12	39	25	19
2	19	2	4	22	60	12	12	12	12	10	39	25	18
2	19	2	5	20	49	15	12	13	12	9	38	25	18
2	19	2	3	16	41	10	13	12	14	10	39	25	18
2	19	2	6	11	58	14	10	13	14	11	34	30	16
2	18	1	4	14	32	12	7	10	8	7	39	22	16
2	21	1	3	20	42	12	4	4	10	4	35	24	20
2	18	2	2	20	24	10	5	10	12	6	45	31	15
2	20	1	2	19	38	11	10	12	8	6	51	37	8
2	19	2	2	10	27	9	6	9	6	5	49	25	13
2	19	2	3	22	53	13	11	13	13	8	36	25	17
2	19	1	4	20	45	11	10	12	10	7	45	36	6
2	19	2	5	26	60	12	12	12	12	12	39	25	18
2	19	1	3	11	43	12	12	13	13	11	54	33	8
2	19	1	2	20	60	12	12	13	12	12	42	30	17
2	19	2	4	27	26	8	8	10	9	8	49	32	13
2	18	2	4	16	37	11	11	11	12	13	38	30	18
2	18	1	2	15	28	13	10	11	9	9	45	32	7
2	19	2	4	12	62	13	5	6	12	5	40	36	18
2	19	1	5	27	58	13	14	14	11	14	37	24	15
2	18	2	3	19	57	12	10	12	10	10	39	25	18
2	18	2	3	34	65	12	15	11	14	9	41	24	22
2	20	1	6	10	40	12	12	12	12	12	39	27	18
2	19	2	4	19	44	11	13	11	9	8	49	29	13
2	19	2	2	16	30	9	6	6	7	6	46	38	7
2	18	1	2	20	20	5	4	6	4	4	49	26	6
2	18	1	4	25	50	13	13	12	13	12	41	24	16
2	18	1	3	18	41	14	9	9	14	9	36	28	18
2	19	1	4	19	49	12	11	12	10	9	46	40	12
2	18	2	3	45	57	12	9	12	11	10	48	40	14
2	19	2	3	27	60	13	13	14	12	12	39	25	18
2	20	2	2	19	20	12	12	12	13	12	39	31	18
2	19	2	3	27	60	13	12	12	12	12	38	25	18
2	18	2	3	17	32	10	6	9	10	7	52	34	10
2	20	1	5	21	58	13	12	12	12	12	39	25	18
2	19	2	3	19	20	14	13	14	13	9	45	30	15
2	18	2	3	18	47	12	10	6	13	6	35	22	14
2	19	1	1	20	41	8	9	8	10	8	40	28	17
